# Supplementary material for: The Effects of Lifestyle Interventions on the Health-Promoting Behavior, Type D Personality, Cognitive Function and Body Composition of Low-Income Middle-Aged Korean Women
Source: Int J Environ Res Public Health. 2021 May 25;18(11):5637. doi: 10.3390/ijerph18115637 (PMC8197549; doi:10.3390/ijerph18115637)
Supplement: Supplementary file 1 [file ijerph-18-05637-s001.zip]

Archive with 1 entries (1 files):
- ijerph-1199244-supplementary.pdf
